# Supplementary material for: Improving the Corrosion Protection of Poly(phenylene methylene) Coatings by Side Chain Engineering: The Case of Methoxy-Substituted Copolymers
Source: Int J Mol Sci. 2022 Dec 17;23(24):16103. doi: 10.3390/ijms232416103 (PMC9784788; doi:10.3390/ijms232416103)
Supplement: Supplementary file 1 [file ijms-23-16103-s001.zip]

Archive with 1 entries (1 files):
- ijms-2032934-supplementary.pdf
